# Supplementary material for: Influence of patient characteristics on chimeric antigen receptor T cell therapy in B-cell acute lymphoblastic leukemia
Source: Nat Commun. 2020 Nov 23;11:5928. doi: 10.1038/s41467-020-19774-x (PMC7683530; doi:10.1038/s41467-020-19774-x)
Supplement: Supplementary file 4 — Source Data [file 41467_2020_19774_MOESM4_ESM.xlsx]

## Sheet: Tab1&2
Evaluation No.	Age	Times of Previous Chemotherapy	Previous alloHSCT	Primary Refractory	Times of Relapse	Percentage of Marrow Blasts before Infusion	Cytogenetic Abnormalities	EMDs before Infusion	Tregs before Infusion	Preconditioning Chemotherapy	Efficacy
1	≥14y	17	No	No	3	0.84	Complex karyotype	CNSL and multi-site bone infiltration simultaneously	8.5	VDCP	CR/CRi
2	<14y	7	No	No	3	0.025	BCR/ABL1–like	Multi-site bone and soft-tissue infiltration simultaneously	12.9	VDCP	NR
3	≥14y	2	No	Yes		0.015	BCR/ABL1 with T315I	CNSL	7.1	VDCP	CR/CRi
4	≥14y	10	No	No	2	0.02	MLL	Testicle	8.2	CTX	NR
5	≥14y	23	No	No	2	0.045	Undetermined significance	No	12.9	CTX	CR/CRi
6	<14y	17	No	No	2	0.685	Normal	No	8.5	CTX	CR/CRi
7	≥14y	16	No	No	2	0.9	No data	No	11.8	VDCP	NR
8	≥14y	8	No	No	2	0.015	Normal	No	3.2	None	CR/CRi
9	<14y	9	Yes	No	2	0.9	BCR/ABL1–like	No	8.3	CTX	CR/CRi
10	≥14y	10	Yes	No	2	0.04	Undetermined significance	No	6.2	FC	CR/CRi
11	<14y	14	Yes	No	2	0.03	Normal	No	4.1	CTX	CR/CRi
12	≥14y	2	No	No	1	0.38	BCR/ABL1–like	No	Missed detection	VDCP	CR/CRi
13	≥14y	4	No	No	1	0.42	No data	Multi-site bone and soft-tissue infiltration simultaneously	13.4	FC	NR
14	≥14y	5	No	No	2	0.49	E2A/PBX1+	No	6.3	FC	CR/CRi
15	<14y	4	Yes	No	1	0.53	BCR/ABL1 without T315I	No	3.4	CTX	CR/CRi
16	<14y	8	Yes	No	2	0.38	E2A/PBX1+	No	5.9	CTX	NR
17	≥14y	2	No	No	1	0.875	BCR/ABL1 without T315I	No	6.8	CTX	CR/CRi
18	≥14y	4	No	Yes		0.72	Normal	No	2.6	FC	CR/CRi
19	≥14y	6	Yes	No	1	0.83	E2A/PBX1+	No	2.5	FC	CR/CRi
20	<14y	6	No	No	1	0.16	Complex karyotype	No	6.54	FC	CR/CRi
21	<14y	6	No	No	1	0.28	Undetermined significance	No	3.63	FC	CR/CRi
22	<14y	14	No	No	1	0.45	Normal	No	7.11	CTX	CR/CRi
23	<14y	14	No	No	1	0.956	Normal	No	3.85	FC	CR/CRi
24	≥14y	11	Yes	No	2	0.945	HOX11+	No	3.11	FC	CR/CRi
25	<14y	15	No	No	1	0.436	BCR/ABL1 without T315I	No	5.8	CTX	CR/CRi
26	<14y	10	No	No	1	0.91	MLL	Testicle	23.3	FC	NR
27	≥14y	7	No	No	2	0.82	BCR/ABL1 with T315I	CNSL	20.85	FC	CR/CRi
28	<14y	16	No	No	1	0.03	No data	Multi-site bone and soft-tissue infiltration simultaneously	16.9	FC	NR
29	≥14y	8	No	No	1	0.1	BCR/ABL1 with T315I	No	7.99	FC	CR/CRi
30	≥14y	5	No	No	2	0.145	Normal	No	5.89	FC	CR/CRi
31	≥14y	2	No	No	1	0.01	MLL	No	2.51	FC	CR/CRi
32	≥14y	5	No	No	1	0.31	BCR/ABL1 with T315I	No	5.02	FC	CR/CRi
33	≥14y	6	No	No	2	0.35	Normal	CNSL	7.09	FC	NR
34	≥14y	11	No	No	1	0.685	E2A-PBX1+	No	4.96	FC	NR
35	≥14y	2	No	Yes		0.01	BCR/ABL1 without T315I	No	3.87	None	CR/CRi
36	<14y	4	No	No	1	0.005	Complex karyotype	No	5.46	FC	CR/CRi
37	≥14y	9	No	No	3	0.03	BCR/ABL1 without T315I	No	6.4	FC	CR/CRi
38	≥14y	11	No	No	1	0.18	BCR/ABL1 without T315I	CNSL	10.61	FC	CR/CRi
39	<14y	6	No	No	1	0.735	Complex karyotype	No	11.28	FC	CR/CRi
40	≥14y	5	No	No	1	0.02	Normal	No	5.4	CTX	CR/CRi
41	<14y	4	No	No	1	0.73	Undetermined significance	No	8.79	FC	CR/CRi
42	≥14y	15	No	No	2	0.02	Undetermined significance	Breast	6.95	CTX	CR/CRi
43	≥14y	6	No	No	1	0.13	Normal	No	7.52	CTX	CR/CRi
44	<14y	18	No	No	1	0.1	TEL/AML1	No	9.65	FC	CR/CRi
45	≥14y	10	No	No	1	0.1	BCR/ABL1 without T315I	CNSL	6.52	VDCP	CR/CRi
46	≥14y	3	Yes	No	1	0	E2A-PBX1+	CNSL	10.4	FC	CR/CRi
47	≥14y	10	Yes	No	3	0.46	Complex karyotype	No	4.25	CTX	CR/CRi

## Sheet: Tab3
Evaluation No.	Grade of CRS	Grade of ICANS	Grade of ALT/AST increased	Grade of CRE increased	Grade of APTT/PT prolonged	Grade of Fibrinogen decreased	Grade of Acidosis	Grade of Hypokalemia	Grade of Hypoglycemia	Grade of Cephalalgia	Grade of Myalgia
1	2	0	0	0	0	0	0	0	0	0	0
2	1	0	0	0	0	0	0	0	1	0	0
3	0	0	0	0	0	0	0	0	0	0	0
4	0	0	0	0	0	0	0	0	0	0	1
5	0	0	0	0	0	0	0	0	0	0	0
6	2	0	0	0	0	0	0	0	0	0	0
7	1	0	0	0	0	0	0	0	0	0	0
8	1	0	0	0	0	0	0	3	0	0	1
9	1	0	0	0	0	0	0	0	0	0	0
10	1	0	0	0	0	0	0	0	0	0	0
11	1	0	0	0	0	0	0	0	0	0	0
12	3	0	4	1	1	0	1	1	0	0	0
13	3	0	0	0	1	0	0	0	0	0	0
14	2	0	2	0	0	0	0	0	0	0	0
15	1	0	2	0	0	0	0	0	0	0	0
16	1	0	0	0	0	0	0	0	0	0	0
17	1	0	0	0	0	0	0	0	0	0	0
18	3	0	2	0	1	1	0	1	0	0	0
19	3	0	0	0	0	0	0	0	0	0	0
20	1	0	0	0	0	0	0	0	0	0	0
21	1	0	0	0	0	0	0	0	0	0	0
22	2	0	0	0	1	1	0	0	0	0	0
23	2	0	0	0	1	0	0	0	0	0	0
24	3	0	0	0	1	1	0	0	0	0	0
25	3	0	2	0	1	1	0	0	0	0	0
26	1	0	2	0	0	0	0	0	0	0	0
27	1	0	2	0	0	0	0	0	0	0	0
28	1	1	0	0	0	0	0	0	0	0	0
29	3	0	2	0	1	0	0	0	0	0	0
30	1	0	0	0	0	0	0	0	0	0	0
31	0	0	0	0	0	0	0	0	0	0	0
32	2	0	0	0	0	0	0	0	0	0	0
33	1	0	0	0	0	0	0	0	0	0	0
34	0	0	0	0	0	0	0	0	0	0	0
35	2	0	0	0	0	0	0	0	0	0	0
36	0	0	0	0	0	0	0	0	0	0	0
37	3	0	0	0	0	0	0	0	0	0	0
38	3	4	0	0	0	0	0	0	0	0	0
39	3	0	2	0	1	0	0	0	0	0	0
40	0	0	0	0	0	0	0	0	0	0	0
41	2	0	0	0	0	0	0	0	0	0	0
42	2	0	0	0	0	0	0	0	0	0	0
43	2	0	0	0	0	0	0	0	0	0	0
44	1	0	0	0	0	0	0	0	0	0	0
45	2	0	0	0	0	0	0	0	0	0	0
46	0	0	0	0	0	0	0	0	0	1	0
47	3	0	4	2	1	1	0	2	1	1	0

## Sheet: Fig1,2&3
Evaluation No.	Age	Bridging to HSCT	EMDs before Infusion	Tregs before Infusion	Cytogenetic Abnormalities	Efficacy	Relapse	RFS(Days)	Dead	OS(Days)
1	≥14y	No	CNSL and multi-site bone infiltration simultaneously	8.5	Complex karyotype	CR/CRi	Yes	37	Yes	415
2	<14y	No	Multi-site bone and soft-tissue infiltration simultaneously	12.9	BCR/ABL1–like	NR			Yes	201
3	≥14y	No	CNSL	7.1	BCR/ABL1 with T315I	CR/CRi	Yes	36	Yes	180
4	≥14y	No	Testicle	8.2	MLL	NR			Yes	159
5	≥14y	No	No	12.9	Undetermined significance	CR/CRi	Yes	276	Yes	898
6	<14y	No	No	8.5	Normal	CR/CRi	Yes	95	Yes	809
7	≥14y	No	No	11.8	No data	NR			Yes	141
8	≥14y	No	No	3.2	Normal	CR/CRi	No	1089	No	1124
9	<14y	No	No	8.3	BCR/ABL1–like	CR/CRi	Yes	397	No	1121
10	≥14y	No	No	6.2	Undetermined significance	CR/CRi	Yes	237	Yes	602
11	<14y	No	No	4.1	Normal	CR/CRi	Yes	1032	No	1106
12	≥14y	No	No	Missed detection	BCR/ABL1–like	CR/CRi	Yes	103	Yes	175
13	≥14y	No	Multi-site bone and soft-tissue infiltration simultaneously	13.4	No data	NR			Yes	384
14	≥14y	No	No	6.3	E2A/PBX1+	CR/CRi	Yes	32	Yes	74
15	<14y	No	No	3.4	BCR/ABL1 without T315I	CR/CRi	Yes	312	Yes	852
16	<14y	No	No	5.9	E2A/PBX1+	NR			Yes	120
17	≥14y	Yes	No	6.8	BCR/ABL1 without T315I	CR/CRi	Yes	712	No	920
18	≥14y	No	No	2.6	Normal	CR/CRi	No	858	No	910
19	≥14y	No	No	2.5	E2A/PBX1+	CR/CRi	Yes	386	No	905
20	<14y	No	No	6.54	Complex karyotype	CR/CRi	Yes	64	Yes	134
21	<14y	Yes	No	3.63	Undetermined significance	CR/CRi	Yes	319	Yes	730
22	<14y	Yes	No	7.11	Normal	CR/CRi	No	718	No	749
23	<14y	Yes	No	3.85	Normal	CR/CRi	No	704	No	728
24	≥14y	No	No	3.11	HOX11+	CR/CRi	Yes	434	Yes	590
25	<14y	Yes	No	5.8	BCR/ABL1 without T315I	CR/CRi	Yes	481	No	698
26	<14y	No	Testicle	23.3	MLL	NR			Yes	99
27	≥14y	No	CNSL	20.85	BCR/ABL1 with T315I	CR/CRi	Yes	13	Yes	106
28	<14y	No	Multi-site bone and soft-tissue infiltration simultaneously	16.9	No data	NR			Yes	84
29	≥14y	No	No	7.99	BCR/ABL1 with T315I	CR/CRi	Yes	31	Yes	203
30	≥14y	No	No	5.89	Normal	CR/CRi	Yes	64	Yes	234
31	≥14y	No	No	2.51	MLL	CR/CRi	Yes	131	Yes	286
32	≥14y	Yes	No	5.02	BCR/ABL1 with T315I	CR/CRi	Yes	475	No	509
33	≥14y	No	CNSL	7.09	Normal	NR			Yes	254
34	≥14y	No	No	4.96	E2A-PBX1+	NR			Yes	225
35	≥14y	No	No	3.87	BCR/ABL1 without T315I	CR/CRi	No	404	No	430
36	<14y	Yes	No	5.46	Complex karyotype	CR/CRi	No	312	No	340
37	≥14y	No	No	6.4	BCR/ABL1 without T315I	CR/CRi	No	212	No	240
38	≥14y	No	CNSL	10.61	BCR/ABL1 without T315I	CR/CRi	Yes	168	Yes	222
39	<14y	Yes	No	11.28	Complex karyotype	CR/CRi	No	194	No	227
40	≥14y	No	No	5.4	Normal	CR/CRi	No	142	No	197
41	<14y	Yes	No	8.79	Undetermined significance	CR/CRi	No	163	No	192
42	≥14y	No	Breast	6.95	Undetermined significance	CR/CRi	Yes	49	Yes	99
43	≥14y	No	No	7.52	Normal	CR/CRi	No	86	No	114
44	<14y	Yes	No	9.65	TEL/AML1	CR/CRi	No	86	No	114
45	≥14y	No	CNSL	6.52	BCR/ABL1 without T315I	CR/CRi	No	26	No	72
46	≥14y	No	CNSL	10.4	E2A-PBX1+	CR/CRi	No	17	No	47
47	≥14y	No	No	4.25	Complex karyotype	CR/CRi	No	19	No	47

## Sheet: Fig4A
Evaluation No.	Bridging to HSCT	Relapse	HSCT	NR	Positive1	Positive2	Positive3	Positive4	Positive5	Positive6	Positive7	Positive8	Positive9	Positive10	First Negative	Negative2	Negative3	Negative4	Negative5	Negative6	Negative7
1	No	74			7	28	59
2	No			29	6	30	72	90	120	155	182
3	No	57			10	28	57	91	119	139
4	No			20	7	28	49	88	119
5	No	312			7	36	55	97	130	166	190	211	243	272	310
6	No	108			7	34									65	82	107
7	No			20	10		28	62	93
8	No				11	22	59								110	150	190	295	733	993
9	No	421			11	34	57								82	116	150	189	249	309	398
10	No	270			6	33	62	90	125	150					181	268
11	No	1047			5	10	28	90							136
12	No	116			4	13	27								75
13	No			16	6	14
14	No	65			14	33									62
15	No	374			15	30	58								103	157	190	228	301
16	No			11	6	21	28	56	82	110
17	Yes		444		14	30									63	123	208	277	331	413
18	No				14	38	107	142	186	224	251	312	423		498		543	649	777
19	No	422			5	32	70	100	139	169					201	249	341	418
20	No	76			10	28									44
21	Yes		56		14	38
22	Yes		52		17	31
23	Yes		153		16	31									62	108
24	No	450			16	30									66	100	158
25	Yes		73		13	30	53
26	No			10	10	28	38								45	61
27	No	29			8	14	22	29	60	81
28	No			30	9	31
29	No	68			11	37									68	86	110	160
30	No	85			6	20	37	70							85	100	130	180
31	No	142			11	28	63								95
32	Yes		55		8	18	30
33	No			15	17	30	60	70	99						202
34	No			15	8	30	78	92	110	132					153	177
35	No				12	30	57								86	122	171	203	238	293
36	Yes		68		6	15	28
37	No				14	28	59	80							111	145	189
38	No	187			19	33	54	90	117
39	Yes		168		5	30	61								92	135
40	No				10	28	61								82	117
41	Yes		103		6	15	30	53							77
42	No	63			7	14	30								57
43	No				7	14	28								47	52
44	Yes		55		8	14	32
45	No				5	14	35
46	No				7	14	30
47	No				10	14	30

## Sheet: Fig4C
Evaluation No.	Efficacy	Bridging to HSCT	Persistence Time of Sino 19 Cell	Duration of B Cell Aplasia
1	CR/CRi	No		401
3	CR/CRi	No		166
5	CR/CRi	No	310	195
6	CR/CRi	No	65	64
8	CR/CRi	No	110	59
9	CR/CRi	No	82	82
10	CR/CRi	No	181	181
11	CR/CRi	No	136	136
12	CR/CRi	No	75	75
14	CR/CRi	No	62	62
15	CR/CRi	No	103	156
18	CR/CRi	No	498	423
19	CR/CRi	No	201	201
20	CR/CRi	No	44	76
24	CR/CRi	No	66	44
27	CR/CRi	No		90
29	CR/CRi	No	68	92
30	CR/CRi	No	85	99
31	CR/CRi	No	95	66
35	CR/CRi	No	86	86
37	CR/CRi	No	111	110
38	CR/CRi	No		50
40	CR/CRi	No	82	82
42	CR/CRi	No	57	208
43	CR/CRi	No	47	47
45	CR/CRi	No		58
46	CR/CRi	No
47	CR/CRi	No
2	NR	No
4	NR	No
7	NR	No
13	NR	No
16	NR	No
26	NR	No	45
28	NR	No
33	NR	No	202
34	NR	No	153
17	CR/CRi	Yes	63
21	CR/CRi	Yes
22	CR/CRi	Yes
23	CR/CRi	Yes	62
25	CR/CRi	Yes
32	CR/CRi	Yes
36	CR/CRi	Yes
39	CR/CRi	Yes	92
41	CR/CRi	Yes	77
44	CR/CRi	Yes
In order to avoid the influence of the following treatment of NR patients and bridging HSCT of CR patients, these patients were excluded.

## Sheet: Fig5
Evaluation No.	EMDs before Infusion	Tregs before Infusion
1	CNSL and multi-site bone infiltration simultaneously	8.5
2	Multi-site bone and soft-tissue infiltration simultaneously	12.9
3	CNSL	7.1
4	Testicle	8.2
5	No	12.9
6	No	8.5
7	No	11.8
8	No	3.2
9	No	8.3
10	No	6.2
11	No	4.1
12	No	Missed detection
13	Multi-site bone and soft-tissue infiltration simultaneously	13.4
14	No	6.3
15	No	3.4
16	No	5.9
17	No	6.8
18	No	2.6
19	No	2.5
20	No	6.54
21	No	3.63
22	No	7.11
23	No	3.85
24	No	3.11
25	No	5.8
26	Testicle	23.3
27	CNSL	20.85
28	Multi-site bone and soft-tissue infiltration simultaneously	16.9
29	No	7.99
30	No	5.89
31	No	2.51
32	No	5.02
33	CNSL	7.09
34	No	4.96
35	No	3.87
36	No	5.46
37	No	6.4
38	CNSL	10.61
39	No	11.28
40	No	5.4
41	No	8.79
42	Breast	6.95
43	No	7.52
44	No	9.65
45	CNSL	6.52
46	CNSL	10.4
47	No	4.25
